# Supplementary material for: Optimization, Validation, and Application of Cleanup-Coupled Liquid Chromatography–Tandem Mass Spectrometry for the Simultaneous Analyses of 35 Mycotoxins and Their Derivatives in Cereals
Source: Foods. 2024 Nov 13;13(22):3617. doi: 10.3390/foods13223617 (PMC11594120; doi:10.3390/foods13223617)
Supplement: Supplementary file 1 [file foods-13-03617-s001.zip]

Archive with 1 entries (1 files):
- foods-3249904-supplementary.pdf
